# Supplementary material for: Parenting styles, empathy and aggressive behavior in preschool children: an examination of mediating mechanisms
Source: Front Psychol. 2023 Nov 15;14:1243623. doi: 10.3389/fpsyg.2023.1243623 (PMC10693347; doi:10.3389/fpsyg.2023.1243623)
Supplement: Supplementary file 1 [file Data_Sheet_1.ZIP]

Archive with 1 entries (1 files):
- The mediation of empathy.sav
